# Supplementary material for: Nutritional Value and Food Safety Assessment of Single-Cell Protein Derived from Ralstonia eutropha for Food Applications
Source: Foods. 2026 May 20;15(10):1813. doi: 10.3390/foods15101813 (PMC13205168; doi:10.3390/foods15101813)
Supplement: Supplementary file 1 [file foods-15-01813-s001.zip]

Archive with 1 entries (1 files):
- foods-4254892-supplementary.pdf
